# Supplementary material for: Identification of a Ubiquinone–Ubiquinol Quinhydrone Complex in Bacterial Photosynthetic Membranes and Isolated Reaction Centers by Time-Resolved Infrared Spectroscopy
Source: Int J Mol Sci. 2023 Mar 9;24(6):5233. doi: 10.3390/ijms24065233 (PMC10049466; doi:10.3390/ijms24065233)
Supplement: Supplementary file 1 [file ijms-24-05233-s001.zip]

Archive with 1 entries (1 files):
- ijms-2072818-supplementary.pdf
